# Supplementary material for: Trend in Breakfast Consumption among Primary School Children in Italy
Source: Nutrients. 2023 Oct 31;15(21):4632. doi: 10.3390/nu15214632 (PMC10647676; doi:10.3390/nu15214632)
Supplement: Supplementary file 1 [file nutrients-15-04632-s001.zip]

Archive with 1 entries (1 files):
- nutrients-2648497-supplementary.pdf
